# Supplementary material for: Accurate clinical detection of exon copy number variants in a targeted NGS panel using DECoN
Source: Wellcome Open Res. 2016 Nov 25;1:20. [Version 1] doi: 10.12688/wellcomeopenres.10069.1 (PMC5409526; doi:10.12688/wellcomeopenres.10069.1)
Supplement: Supplementary file 1 [file wellcomeopenres-1-10849-s0000.tgz]

Archive with 1 entries (1 files):
- 80c56c13-aa58-488a-83a6-e0f78f0af2a6.docx
